# Supplementary material for: Pyruvate Kinase M2 Promotes Hair Regeneration by Connecting Metabolic and Wnt/β-Catenin Signaling
Source: Pharmaceutics. 2022 Dec 13;14(12):2774. doi: 10.3390/pharmaceutics14122774 (PMC9781674; doi:10.3390/pharmaceutics14122774)
Supplement: Supplementary file 1 [file pharmaceutics-14-02774-s001.zip]

Archive with 5 entries (5 files):
- Revision Supplemental material_Pharmaceutics_PKM2-hair.docx
- Supplementary figure 1.TIF
- Supplementary figure 2.TIF
- Supplementary figure 3.TIF
- Supplementary figure 4.TIF
